# Supplementary material for: Trial Sequential Analysis and Updated Meta-Analysis of Fluvoxamine on Clinical Deterioration in Adult Patients with Symptomatic COVID-19 Infection
Source: Int J Environ Res Public Health. 2023 Feb 24;20(5):4088. doi: 10.3390/ijerph20054088 (PMC10002389; doi:10.3390/ijerph20054088)
Supplement: Supplementary file 1 [file ijerph-20-04088-s001.zip]

Archive with 1 entries (1 files):
- ijerph-2079210-supplementary.pdf
